# Supplementary material for: Saline–alkaline stress in growing maize seedlings is alleviated by Trichoderma asperellum through regulation of the soil environment
Source: Sci Rep. 2021 May 27;11:11152. doi: 10.1038/s41598-021-90675-9 (PMC8159927; doi:10.1038/s41598-021-90675-9)
Supplement: Supplementary file 4 — Supplementary Information. [file 41598_2021_90675_MOESM4_ESM.xlsx]

## Sheet: Data
		Ca2+						Mg2+						Na＋					K+							HCO3-						Cl-						SO42-
	Treatment	XY335		JY417			Treatment	XY335		JY417			Treatment	XY335		JY417			Treatment	XY335		JY417			Treatment	XY335		JY417			Treatment	XY335		JY417			Treatment	XY335		JY417
	Con	0.019	d	0.025	e		Con	0.011	d	0.014	d		Con	0.904	a	0.884	a		Con	0.005	d	0.011	e		Con	0.131	a	0.124	a		Con	0.073	a	0.069	a		Con	0.112	a	0.106	a
	T1	0.033	c	0.037	d		T1	0.018	c	0.021	c		T1	0.864	b	0.842	b		T1	0.016	c	0.019	d		T1	0.118	b	0.112	b		T1	0.064	b	0.061	b		T1	0.09	b	0.091	b
	T2	0.043	c	0.053	c		T2	0.022	c	0.024	c		T2	0.83	b	0.797	bc		T2	0.021	c	0.027	c		T2	0.099	c	0.09	c		T2	0.058	c	0.052	c		T2	0.089	b	0.081	b
	T3	0.059	b	0.067	b		T3	0.031	b	0.036	b		T3	0.728	c	0.72	d		T3	0.032	b	0.036	b		T3	0.084	d	0.079	d		T3	0.05	d	0.044	d		T3	0.07	c	0.06	c
	SE						SE						SE						SE						SE						SE						SE
	Treatment	XY335		JY417			Treatment	XY335		JY417			Treatment	XY335		JY417			Treatment	XY335		JY417			Treatment	XY335		JY417			Treatment	XY335		JY417			Treatment	XY335		JY417
	Con	0.01		0.01			Con	0.01		0			Con	0.01		0.01			Con	0		0.01			Con	0		0			Con	0		0			Con	0		0
	T1	0		0.01			T1	0.01		0			T1	0.01		0.02			T1	0.01		0			T1	0		0			T1	0		0			T1	0.01		0.01
	T2	0		0			T2	0		0			T2	0.03		0.03			T2	0		0			T2	0		0			T2	0		0			T2	0.01		0.01
	T3	0.01		0			T3	0		0			T3	0.02		0.01			T3	0		0.01			T3	0		0			T3	0		0			T3	0		0.01
		Organic matter						Available N						Available P						Available K
	Treatment	XY335		JY417			Treatment	XY335		JY417			Treatment	XY335		JY417			Treatment	XY335		JY417
	Con	15.66	d	16.76	d		Con	101.04	d	104.9	d		Con	7.84	d	8.95	e		Con	81.18	d	83.03	d
	T1	19.88	c	21.99	c		T1	113.07	c	115.83	c		T1	10.97	c	11.74	d		T1	95.88	c	101.62	c
	T2	21.55	c	24.56	c		T2	114.24	c	118.61	c		T2	12.34	c	13.91	c		T2	98.95	c	105.49	c
	T3	25.89	b	28.06	b		T3	125.09	b	127.08	b		T3	17.53	b	18.79	b		T3	118.6	b	123.3	b
	SE						SE						SE						SE
	Treatment	XY335		JY417			Treatment	XY335		JY417			Treatment	XY335		JY417			Treatment	XY335		JY417
	Con	1.4		2.38			Con	2.99		1.84			Con	2		0.76			Con	8.47		7.25
	T1	3.85		2.5			T1	4.84		2.68			T1	0.51		0.36			T1	8.34		7.12
	T2	1.46		1.04			T2	6.3		1.9			T2	0.74		0.69			T2	4.75		7.67
	T3	1		1.28			T3	6.25		2.35			T3	0.91		1.29			T3	10.93		13.4
		Urease						Alkaline phosphatase						Sucrose						Hydrogen peroxidase
	Treatment	XY335		JY417			Treatment	XY335		JY417			Treatment	XY335		JY417			Treatment	XY335		JY417
	Con	0.35	d	0.37	d		Con	11.89	e	12.64	d		Con	25.2	d	28.47	d		Con	2.13	d	2.33	e
	T1	0.4	c	0.41	c		T1	13.94	d	14.98	c		T1	30.16	c	32.02	c		T1	2.5	c	2.64	d
	T2	0.42	c	0.44	c		T2	15.91	c	16.51	b		T2	31.6	c	33.95	c		T2	3	c	3.22	c
	T3	0.47	b	0.51	b		T3	17.06	b	19.2	a		T3	34.81	b	36.85	b		T3	3.31	b	3.56	b
	SE						SE						SE						SE
	Treatment	XY335		JY417			Treatment	XY335		JY417			Treatment	XY335		JY417			Treatment	XY335		JY417
	Con	0.01		0.01			Con	0.56		0.18			Con	1.87		1.64			Con	0.02		0.09
	T1	0		0.01			T1	0.11		0.33			T1	0.61		0.04			T1	0.12		0.09
	T2	0.02		0.02			T2	0.38		0.17			T2	0.24		1.25			T2	0.04		0.11
	T3	0.02		0.02			T3	0.14		0.36			T3	0.94		1.15			T3	0.13		0.07
		Plant height						Leaf dry weight						Leaf relative water content						Root dry weight						Root relative water
	Treatment	XY335		JY417			Treatment	XY335		JY417			Treatment	XY335		JY417			Treatment	XY335		JY417			Treatment	XY335		JY417
	Con	19.67	e	22.83	e		Con	0.07	d	0.08	d		Con	87.03	c	87.94	c		Con	0.05	c	0.057	d		Con	81.89	d	83.13	d
	T1	24.87	d	26.93	d		T1	0.09	c	0.1	c		T1	88.85	bc	89.29	c		T1	0.059	b	0.065	c		T1	84.78	bc	85.54	bc
	T2	28.17	c	29.66	c		T2	0.11	b	0.13	b		T2	90.05	b	90.2	b		T2	0.066	b	0.075	b		T2	86.88	b	88.1	b
	T3	30.67	b	31.83	b		T3	0.13	a	0.15	a		T3	91.13	a	91.64	a		T3	0.079	a	0.081	b		T3	89.25	a	90.54	a
	SE						SE						SE						SE						SE
	Treatment	XY335		JY417			Treatment	XY335		JY417			Treatment	XY335		JY417			Treatment	XY335		JY417			Treatment	XY335		JY417
	Con	1.52		0.57			Con	0		0			Con	0.58		0.32			Con	0.003		0.005			Con	1.12		1.11
	T1	2.51		2.06			T1	0		0			T1	0.56		0.33			T1	0.001		0.003			T1	0.1		0.99
	T2	1.04		0.28			T2	0.01		0.01			T2	0.53		0.89			T2	0.003		0.003			T2	0.27		0.4
	T3	0.76		1.04			T3	0		0			T3	0.12		0.13			T3	0.003		0.002			T3	0.53		0.13
		Root volume						Root surface						Root activity
	Treatment	XY335		JY417			Treatment	XY335		JY417			Treatment	XY335		JY417
	Con	17.37	e	20.06	e		Con	9.58	e	11.03	e		Con	10.72	d	13.52	e
	T1	27.29	d	29.58	d		T1	15.01	d	16.27	d		T1	14.3	c	16.69	d
	T2	30.95	c	34.38	c		T2	17.02	c	18.91	c		T2	15.5	c	19.5	c
	T3	34.47	b	39.56	b		T3	18.96	b	21.76	b		T3	20.06	b	22.42	b
	SE						SE						SE
	Treatment	XY335		JY417			Treatment	XY335		JY417			Treatment	XY335		JY417
	Con	0.31		1.56			Con	0.17		0.86			Con	0.52		0.36
	T1	0.6		0.84			T1	0.33		0.46			T1	1.09		0.91
	T2	0.55		1.08			T2	0.3		0.59			T2	1.14		1.26
	T3	0.75		0.95			T3	0.41		0.52			T3	1.95		2.33
		Proline content						Soluble sugar						GSH/GSSG					ASA/DHA
	Treatment	XY335		JY417			Treatment	XY335		JY417			Treatment	XY335		JY417			Treatment	XY335		JY417
	Con	70.13	c	77.52	d		Con	55.38	c	62.15	d		Con	3.83	e	4.02	e		Con	3.54	e	4.83	e
	T1	82.1	c	94.82	c		T1	68.72	b	74.15	c		T1	5.51	d	5.79	d		T1	5.01	d	6.05	d
	T2	101.93	b	111.54	b		T2	71.14	b	79.04	b		T2	6.47	c	6.83	c		T2	6.46	c	8.19	c
	T3	115.68	a	126.41	a		T3	85.15	a	88.77	a		T3	7.21	b	7.53	b		T3	11.41	b	13.24	b
	SE						SE						SE						SE
	Treatment	XY335		JY417			Treatment	XY335		JY417			Treatment	XY335		JY417			Treatment	XY335		JY417
	Con	1.42		2.35			Con	1.17		2.3			Con	0.25		0.13			Con	0.05		0.22
	T1	4.02		3.1			T1	2.15		1.31			T1	0.15		0.21			T1	0.25		0.28
	T2	1.03		1.21			T2	2.17		1.33			T2	0.09		0.11			T2	0.31		0.56
	T3	3.15		2.13			T3	1.36		1.52			T3	0.1		0.27			T3	0.12		0.73
		APX						MDHAR						DHAR
	Treatment	XY335		JY417			Treatment	XY335		JY417			Treatment	XY335		JY417				GR
	Con	25.3	d	30.47	d		Con	43.3	d	47.2	d		Con	52.85	d	56.66	d		Treatment	XY335		JY417
	T1	33.25	c	35.67	c		T1	49.52	c	51.67	c		T1	62.29	c	64.42	c		Con	3.68	d	4.95	d
	T2	38.75	b	42.73	b		T2	53.75	b	57.39	b		T2	68.72	b	71.36	b		T1	4.35	c	5.34	c
	T3	44.28	a	50.94	a		T3	59.61	a	63.44	a		T3	74.13	a	78.73	a		T2	5.3	b	6.43	b
																			T3	6.48	a	7.84	a
	SE						SE						SE
	Treatment	XY335		JY417			Treatment	XY335		JY417			Treatment	XY335		JY417			SE
	Con	2.34		3.71			Con	1.83		1.47			Con	3.56		1.87			Treatment	XY335		JY417
	T1	5.37		2.67			T1	1.43		1.28			T1	2.57		1.62			Con	1.4		0.93
	T2	2.46		3.7			T2	1.06		2.29			T2	2.15		1.85			T1	1.25		1.01
	T3	2.44		5.93			T3	1.39		1.92			T3	1.78		1.64			T2	2.01		0.67
																			T3	1.31		0.35
		H2O2						O2-						MDA
	Treatment	XY335		JY417			Treatment	XY335		JY417			Treatment	XY335		JY417
	Con	138.43	a	115.51	a		Con	24.81	a	21.73	a		Con	6.39	a	5.23	a
	T1	101.66	b	83.81	b		T1	16.48	b	15.54	b		T1	4.97	b	3.97	b
	T2	71.76	c	61.96	c		T2	13.14	c	11.9	c		T2	3.8	c	3.52	b
	T3	54.24	d	50.06	d		T3	9.5	d	8.37	d		T3	3.05	d	2.87	c
	SE						SE						SE
	Treatment	XY335		JY417			Treatment	XY335		JY417			Treatment	XY335		JY417
	Con	4.12		3.51			Con	2.54		3.45			Con	0.37		0.23
	T1	5.71		3.57			T1	2.02		0.57			T1	0.38		0.62
	T2	3.14		4.19			T2	2.93		0.29			T2	0.22		0.29
	T3	2.43		1.66			T3	1.73		0.82			T3	0.11		0.71
		pH						SAR
	Treatment	XY335		JY417			Treatment	XY335		JY417
	Con	9.26333	a	9.14667	a		Con	7.51263	a	6.41959	a
	T1	8.97	b	8.96	b		T1	5.43952	b	4.96216	b
	T2	8.88333	b	8.82333	bc		T2	4.60524	b	4.08074	c
	T3	8.73	c	8.65667	d		T3	3.44581	c	3.15499	d
	SE						SE
	Treatment	XY335		JY417			Treatment	XY335		JY417
	Con	0.0472582		0.0650641			Con	0.94009		0.375922
	T1	0.130767		0.0750555			T1	0.454372		0.423193
	T2	0.0351188		0.0416333			T2	0.329199		0.279005
	T3	0.06245		0.0404145			T3	0.141781		0.0338436
